# Supplementary material for: Circulating Plasma Exosomal Proteins of Either SHIV-Infected Rhesus Macaque or HIV-Infected Patient Indicates a Link to Neuropathogenesis
Source: Viruses. 2023 Mar 21;15(3):794. doi: 10.3390/v15030794 (PMC10058833; doi:10.3390/v15030794)
Supplement: Supplementary file 1 [file viruses-15-00794-s001.zip]

Archive with 1 entries (1 files):
- viruses-2251935-supplementary.xlsx
