# Supplementary material for: Circulating Plasma Exosomal Proteins of Either SHIV-Infected Rhesus Macaque or HIV-Infected Patient Indicates a Link to Neuropathogenesis
Source: Viruses. 2023 Mar 21;15(3):794. doi: 10.3390/v15030794 (PMC10058833; doi:10.3390/v15030794)
Supplement: Supplementary file 1 [file viruses-15-00794-s001.zip › viruses-2251935-supplementary.xlsx]

## Sheet: Sheet1
Age(y):	6.69	7.72	11.83	14.49	9.51	11.45
Symbol	CTL-Exo-1 (131C)	CTL-Exo-2 (132N)	CTL-Exo-3 (132C)	SHIV-Exo-1 (133N)	SHIV-Exo-2 (133C)	SHIV-Exo-3 (134N)	p-value	Age-adjusted p-value	p-value corresponding q-value
Figure 5a
HSF1	194.5	156	164.7	283.5	389.8	294.3	0.035386	0.0169546	0.0354
CFH	3.15	4.75	0.9	594.65	377.45	361.9	0.02771	0.021625	0.0354
C8B	199.725	234.225	225.85	317.975	310.7	259.8	0.033086	0.100255	0.0354
GP1BA	186.125	239.225	186.4	305.075	280.45	363.475	0.024479	0.0763113	0.0354
TXN2	5.1	0.4	9.8	28	44.4	41.6	0.010009	0.0194346	0.0354
Figure 5b
APBB1	12	12.5	8.1	16.2	19.75	15.35	0.032028	0.0122042	0.04
CHGA	76.45	180.725	188.55	467.575	319.3	315.775	0.027852	0.0660675	0.04
CHGB	113.075	137.925	220.575	430.725	345.475	260.95	0.039907	0.10877	0.04
FKBP2	25.7	20.6	26.275	29.475	34.65	31.65	0.031407	0.0833758	0.04
Figure 5c
CCNH	19.1	7.8	38.3	177.7	125.6	112.5	0.015571	0.0184801	0.0223
CELF3	7.5	14.4	4.9	41.3	22.6	41.7	0.036534	0.0891178	0.0365
RICTOR	10.6	3.5	34	89.8	91.8	63.9	0.006933	0.0372144	0.0173
CD74	56.9	70	72.35	99.25	106.4	85.85	0.017744	0.0772817	0.0223
LIMK1	185.3	118.8	133.4	255.1	309.2	297.4	0.006243	0.00807896	0.0173
Figure 6a
MAVS	51.6	48.95	60.3	32.8	36.5	21.45	0.016768	0.0407457	0.0226
FIS1	9.85	9.2	10.3	6.8	6.75	6.85	0.010896	0.00366025	0.0226
MFF	20.525	21.275	19.75	12.675	16.475	11.025	0.040545	0.0625165	0.0397
MTFR1L	16	14.375	14.55	9.675	11.75	9.025	0.013031	0.0368069	0.0226
Figure 6b
ND5	24	21.0333	19.4333	15.8	14.0667	10.5	0.018623	0.0801727	0.0243
NDUFA5	5.775	5.825	5.75	5.225	4.775	4.6	0.033908	0.0211206	0.0372
COX4I2	32.5	41.2	38.1	20	12.2	12.7	0.003393	0.00749596	0.0136
COX20	93.8	96.1667	109.433	74.2333	67.8667	71.0333	0.01744	0.00106609	0.0243
Figure 6c
ATP5L	24.275	25.975	22.825	20.2	20.8	19.725	0.035313	0.0573075	0.0431
ATP5F1A	12.175	15.675	16.55	9.775	8.425	9.9	0.042584	0.0164898	0.0431
ATP5PD	15.425	12.65	12.875	10.3	9.225	11.35	0.039724	0.136945	0.0431
MRRF	26.4	18.7	12.8	3.3	2.1	0.5	0.043005	0.0570947	0.0431
OGDHL	16.125	14.7	14.25	12.225	12.65	13.45	0.033684	0.107819	0.0431
COQ6	17.025	21.65	19.5	13.7	13.5	12.05	0.031309	0.0427485	0.0431
Figure 7a
LAMP2	48.8333	56.5333	36.8667	15.3333	7.46667	4.83333	0.008883	0.0282319	0.036
ATG9A	34.9	47.7	38.0333	16.0667	14.8	31.6	0.048858	0.141145	0.0488
ATG2B	28.55	29	21.15	14.9	18.8	10.3	0.030389	0.116025	0.0411
CISD2	22.7	24.3	24	21.9	20.675	21.125	0.019131	0.0157343	0.0383
Figure 7b
RAB3C	16.1	12.925	14.025	11.375	7.525	10.6	0.043951	0.0828837	0.0423
RAB5C	10.425	12.9	9.325	6.125	6.425	8.1	0.043116	0.130433	0.0423
RAB13	33.95	41.05	40.75	18.3	27.15	13.7	0.022556	0.0665977	0.0423
Figure 7c
SNX4	54.8	93.3	68.3	37	3.2	6.9	0.022274	0.0427973	0.0371
CNN2	135.2	242.1	141.6	27.9	27.5	68.2	0.048025	0.102147	0.048
PHF21A	24.5	30.95	33.4	17.925	13.45	14.075	0.016881	0.00412003	0.0371
JMJD6	227	167.3	188.4	62.3	64.4	54.9	0.014726	0.0136237	0.0371
SYNGR2	41.4	45	77.3	2.6	7.6	1.9	0.044432	0.0163921	0.048
Figure 8b
	HBMVEC only vs Parient Exo (band intensity)
CAT	1	1.08	0.79	0.67	0.56	0.48	0.026299	N.A.	0.0419
LC3B-II	1	0.9	0.85	0.48	0.52	0.24	0.014797	N.A.	0.0419
pDRP1	1	1.13	0.76	0.46	0.3	0.26	0.013555	N.A.	0.0419
MC-III	1	1.05	0.8	0.66	0.65	0.39	0.0314	N.A.	0.0419
	Patient-Exo vs hCTL-Exo (band intensity)
CAT	0.67	0.56	0.48	0.84	0.94	0.69	0.053989	N.A.	0.054
LC3B-II	0.48	0.52	0.24	0.8	1.06	0.69	0.038206	N.A.	0.0437
pDRP1	0.46	0.3	0.26	0.6	0.71	0.69	0.0169	N.A.	0.0419
MC-III	0.66	0.65	0.39	1.08	1.03	1.01	0.027814	N.A.	0.0419
